# Supplementary material for: Development of Non-Ethoxypropanoic Acid Type Cryptochrome Inhibitors with Circadian Molecular Clock-Enhancing Activity by Bioisosteric Replacement
Source: Pharmaceuticals (Basel). 2021 May 24;14(6):496. doi: 10.3390/ph14060496 (PMC8225008; doi:10.3390/ph14060496)
Supplement: Supplementary file 1 [file pharmaceuticals-14-00496-s001.zip]

Archive with 1 entries (1 files):
- pharmaceuticals-1202639-supplementary.pdf
